# Supplementary material for: Influence of Educational Films on Antiviral Prescription for COVID-19: Insights from Web-Based Survey in Japan
Source: Antibiotics (Basel). 2025 Mar 7;14(3):276. doi: 10.3390/antibiotics14030276 (PMC11939197; doi:10.3390/antibiotics14030276)
Supplement: Supplementary file 1 [file antibiotics-14-00276-s001.zip]

Archive with 1 entries (1 files):
- antibiotics-3502426-supplementary.pptx
